# Supplementary material for: miR−122−5p Regulates Renal Fibrosis In Vivo
Source: Int J Mol Sci. 2022 Dec 6;23(23):15423. doi: 10.3390/ijms232315423 (PMC9736395; doi:10.3390/ijms232315423)
Supplement: Supplementary file 1 [file ijms-23-15423-s001.zip]

Archive with 8 entries (7 files):
- Supplementary Figure/
- Supplementary Figure/Figure S1.TIF
- Supplementary Figure/Figure S2.TIF
- Supplementary Figure/Figure S3.TIF
- Supplementary Figure/Figure S4.TIF
- Supplementary Figure/Figure S5.TIF
- Supplementary Figure/Figure S6.TIF
- Supplementary Figure/Figure S7.TIF
